# Supplementary material for: Tapping into technology and the biodiversity informatics revolution: updated terrestrial mammal list of Angola, with new records from the Okavango Basin
Source: Zookeys. 2018 Aug 2;(779):51–88. doi: 10.3897/zookeys.779.25964 (PMC6085403; doi:10.3897/zookeys.779.25964)
Supplement: Supplementary material 3 — Excel spreadsheet of occurrence data from cleaned GBIG search of Angolan mammal [file zookeys-779-051-s003.xlsx]

## Sheet: MatrixOutput
	Genbank	Species	1	2	3	4	5	6	7	8	9	10	11	12	13	14	15	16	17	18	19	20	21	22	23	24	25	26	27	28	29	30	31	32	33	34	35
1	MH142380	Hippocamous japapigu
2	KY066105	Hippocamous bargibanti	0.132979
3	MH645106	Hippocamous bargibanti	0.130319	0.00531915
4	MH645107	Hippocamous bargibanti	0.130319	0.0106383	0.0106383
5	KY066106	Hippocampus denise	0.101064	0.103723	0.101064	0.106383
6	MH645108	Hippocampus denise	0.101064	0.103723	0.101064	0.106383	0
7	MH645109	Hippocampus denise	0.101064	0.103723	0.101064	0.106383	0	0
8	MH645110	Hippocampus denise	0.101064	0.103723	0.101064	0.106383	0	0	0
9	MH645111	Hippocampus denise	0.101064	0.106383	0.103723	0.109043	0.00265957	0.00265957	0.00265957	0.00265957
10	MH645112	Hippocampus denise	0.101064	0.103723	0.101064	0.106383	0	0	0	0	0.00265957
11	MH645113	Hippocampus denise	0.101064	0.103723	0.101064	0.106383	0	0	0	0	0.00265957	0
12	MH645114	Hippocampus denise	0.101064	0.101064	0.0984043	0.103723	0.0106383	0.0106383	0.0106383	0.0106383	0.0132979	0.0106383	0.0106383
13	MH645115	Hippocampus denise	0.101064	0.103723	0.101064	0.106383	0	0	0	0	0.00265957	0	0	0.0106383
14	MH645116	Hippocampus denise	0.0984043	0.0984043	0.0957447	0.101064	0.0106383	0.0106383	0.0106383	0.0106383	0.0132979	0.0106383	0.0106383	0.0159574	0.0106383
15	MH645117	Hippocamus pontohi	0.101064	0.117021	0.117021	0.119681	0.0957447	0.0957447	0.0957447	0.0957447	0.0984043	0.0957447	0.0957447	0.0904255	0.0957447	0.0851064
16	MH645118	Hippocamus pontohi	0.101064	0.117021	0.117021	0.119681	0.0957447	0.0957447	0.0957447	0.0957447	0.0984043	0.0957447	0.0957447	0.0904255	0.0957447	0.0851064	0
17	MH645119	Hippocamus pontohi	0.101064	0.117021	0.117021	0.119681	0.0957447	0.0957447	0.0957447	0.0957447	0.0984043	0.0957447	0.0957447	0.0904255	0.0957447	0.0851064	0	0
18	MH645120	Hippocamus pontohi	0.101064	0.117021	0.117021	0.119681	0.0957447	0.0957447	0.0957447	0.0957447	0.0984043	0.0957447	0.0957447	0.0904255	0.0957447	0.0851064	0	0	0
19	MH645121	Hippocamus pontohi	0.101064	0.117021	0.117021	0.119681	0.0957447	0.0957447	0.0957447	0.0957447	0.0984043	0.0957447	0.0957447	0.0904255	0.0957447	0.0851064	0.00265957	0.00265957	0.00265957	0.00265957
20	MH645122	Hippocamus pontohi	0.101064	0.117021	0.117021	0.119681	0.0957447	0.0957447	0.0957447	0.0957447	0.0984043	0.0957447	0.0957447	0.0904255	0.0957447	0.0851064	0	0	0	0	0.00265957
21	MH645123	Hippocamus pontohi	0.101064	0.117021	0.117021	0.119681	0.0957447	0.0957447	0.0957447	0.0957447	0.0984043	0.0957447	0.0957447	0.0904255	0.0957447	0.0851064	0	0	0	0	0.00265957	0
22	MH645124	Hippocamus pontohi	0.101064	0.117021	0.117021	0.119681	0.0957447	0.0957447	0.0957447	0.0957447	0.0984043	0.0957447	0.0957447	0.0904255	0.0957447	0.0851064	0	0	0	0	0.00265957	0	0
23	MH645125	Hippocamus pontohi	0.101064	0.117021	0.117021	0.119681	0.0957447	0.0957447	0.0957447	0.0957447	0.0984043	0.0957447	0.0957447	0.0904255	0.0957447	0.0851064	0	0	0	0	0.00265957	0	0	0
24	MH645126	Hippocamus pontohi	0.101064	0.117021	0.117021	0.119681	0.0957447	0.0957447	0.0957447	0.0957447	0.0984043	0.0957447	0.0957447	0.0904255	0.0957447	0.0851064	0.00265957	0.00265957	0.00265957	0.00265957	0.00531915	0.00265957	0.00265957	0.00265957	0.00265957
25	MH645127	Hippocamus pontohi	0.101064	0.117021	0.117021	0.119681	0.0957447	0.0957447	0.0957447	0.0957447	0.0984043	0.0957447	0.0957447	0.0904255	0.0957447	0.0851064	0	0	0	0	0.00265957	0	0	0	0	0.00265957
26	MH645128	Hippocamus pontohi	0.101064	0.117021	0.117021	0.119681	0.0957447	0.0957447	0.0957447	0.0957447	0.0984043	0.0957447	0.0957447	0.0904255	0.0957447	0.0851064	0	0	0	0	0.00265957	0	0	0	0	0.00265957	0
27	KY066111	Hippocamus pontohi	0.0984043	0.119681	0.119681	0.12234	0.0957447	0.0957447	0.0957447	0.0957447	0.0984043	0.0957447	0.0957447	0.0904255	0.0957447	0.0851064	0.00531915	0.00531915	0.00531915	0.00531915	0.00797872	0.00531915	0.00531915	0.00531915	0.00531915	0.00265957	0.00531915	0.00531915
28	MH645129	Hippocampus severnsi	0.101064	0.117021	0.117021	0.119681	0.0957447	0.0957447	0.0957447	0.0957447	0.0984043	0.0957447	0.0957447	0.0904255	0.0957447	0.0851064	0	0	0	0	0.00265957	0	0	0	0	0.00265957	0	0	0.00531915
29	MH645130	Hippocampus severnsi	0.101064	0.117021	0.117021	0.119681	0.0957447	0.0957447	0.0957447	0.0957447	0.0984043	0.0957447	0.0957447	0.0904255	0.0957447	0.0851064	0	0	0	0	0.00265957	0	0	0	0	0.00265957	0	0	0.00531915	0
30	MH645131	Hippocampus severnsi	0.101064	0.117021	0.117021	0.119681	0.0957447	0.0957447	0.0957447	0.0957447	0.0984043	0.0957447	0.0957447	0.0904255	0.0957447	0.0851064	0	0	0	0	0.00265957	0	0	0	0	0.00265957	0	0	0.00531915	0	0
31	MH645132	Hippocampus severnsi	0.0957447	0.119681	0.119681	0.12234	0.0984043	0.0984043	0.0984043	0.0984043	0.101064	0.0984043	0.0984043	0.0930851	0.0984043	0.087766	0.00797872	0.00797872	0.00797872	0.00797872	0.0106383	0.00797872	0.00797872	0.00797872	0.00797872	0.00531915	0.00797872	0.00797872	0.00265957	0.00797872	0.00797872	0.00797872
32	MH645133	Hippocampus severnsi	0.101064	0.117021	0.117021	0.119681	0.0957447	0.0957447	0.0957447	0.0957447	0.0984043	0.0957447	0.0957447	0.0904255	0.0957447	0.0851064	0	0	0	0	0.00265957	0	0	0	0	0.00265957	0	0	0.00531915	0	0	0	0.00797872
33	MH645134	Hippocampus severnsi	0.101064	0.117021	0.117021	0.119681	0.0957447	0.0957447	0.0957447	0.0957447	0.0984043	0.0957447	0.0957447	0.0904255	0.0957447	0.0851064	0	0	0	0	0.00265957	0	0	0	0	0.00265957	0	0	0.00531915	0	0	0	0.00797872	0
34	MH645135	Hippocampus severnsi	0.101064	0.117021	0.117021	0.119681	0.0957447	0.0957447	0.0957447	0.0957447	0.0984043	0.0957447	0.0957447	0.0904255	0.0957447	0.0851064	0	0	0	0	0.00265957	0	0	0	0	0.00265957	0	0	0.00531915	0	0	0	0.00797872	0	0
35	MH645136	Hippocampus severnsi	0.103723	0.119681	0.119681	0.12234	0.0984043	0.0984043	0.0984043	0.0984043	0.101064	0.0984043	0.0984043	0.0930851	0.0984043	0.087766	0.00265957	0.00265957	0.00265957	0.00265957	0.00531915	0.00265957	0.00265957	0.00265957	0.00265957	0.00531915	0.00265957	0.00265957	0.00797872	0.00265957	0.00265957	0.00265957	0.0106383	0.00265957	0.00265957	0.00265957

## Sheet: Caption
Table. Estimates of Evolutionary Divergence between Sequences
The number of base differences per site from between sequences are shown. The analysis involved 35 nucleotide sequences. All positions containing gaps and missing data were eliminated. There were a total of 376 positions in the final dataset. Evolutionary analyses were conducted in MEGA7 [1].
1. Kumar S., Stecher G., and Tamura K. (2016). MEGA7: Molecular Evolutionary Genetics Analysis version 7.0 for bigger datasets.Molecular Biology and Evolution 33:1870-1874.
Disclaimer: Although utmost care has been taken to ensure the correctness of the caption, the caption text is provided "as is" without any warranty of any kind. Authors advise the user to carefully check the caption prior to its use for any purpose and report any errors or problems to the authors immediately (www.megasoftware.net). In no event shall the authors and their employers be liable for a…
